# Supplementary material for: Trichophyton mentagrophytes ITS Genotype VIII/Trichophyton indotineae Infection and Antifungal Resistance in Bangladesh
Source: J Fungi (Basel). 2024 Nov 5;10(11):768. doi: 10.3390/jof10110768 (PMC11595601; doi:10.3390/jof10110768)
Supplement: Supplementary file 1 [file jof-10-00768-s001.zip]

Archive with 1 entries (1 files):
- jof-3174141-supplementary.xlsx
