# Supplementary material for: Trichophyton mentagrophytes ITS Genotype VIII/Trichophyton indotineae Infection and Antifungal Resistance in Bangladesh
Source: J Fungi (Basel). 2024 Nov 5;10(11):768. doi: 10.3390/jof10110768 (PMC11595601; doi:10.3390/jof10110768)
Supplement: Supplementary file 1 [file jof-10-00768-s001.zip › jof-3174141-supplementary.xlsx]

## Sheet: clinical data 99 patients
No.	Sample No.	Age in years	Sex	Occupation	Duration	Trunk	Legs	Genitalia	Buttock	Arm	Face	History of previous FDC Creams	History of using oral Terbinafine	History of using oral Fluconazole	History of using Voriconazole	History of using oral Itraconazole	History of relapse	History of recurrence	clinical photograph taken	KOH result	Culture growth	PCR result	Sequencing result from culture	Terbinafine resistance	Itraconazole resistance	Mutations in SQLE gene	DermaGenius Resistance Kit
1	1	50	male	Govt. service	8 months	Groin	Thigh	Genitalia	Buttock		Face, Ears	No	Yes	No	No	No	No	No	Yes	Not done	no	Trichophyton mentagrophytes/interdigitale					Mutant
2	2	28	female	housewife	4 years	Groin	Thigh	Genitalia		Wrist		Econazole+Triamcinolone	Yes	No	No	Yes	Yes	No	Yes	not done	Trichophyton mentagrophytes/interdigitale	Trichophyton mentagrophytes/interdigitale	T. indotineae	resistant	sensitive	L393S	Mutant
3	3	18	male	service	1 year	Groin	Thigh		Buttock	Wrist	Face	Clobetasol+Ofloxacin+Ornidazole+ Terbinafine	Yes	No	No	No	No	No	Yes	Not done	no	Trichophyton mentagrophytes/interdigitale					Mutant
4	4	19	male	student	1.5 years	Groin	Thigh		Buttock	Wrist	Face	Econazole+Triamcinolone	No	No	Yes	Yes	Yes	No	Yes	Not done	Trichophyton mentagrophytes/interdigitale	Trichophyton mentagrophytes/interdigitale	T. indotineae	resistant	sensitive	F397I	Mutant
5	5	28	male	service	1 year	Groin	Thigh		Buttock		Face	No	Yes	No	No	No		Yes	Yes	Not done	no	Trichophyton mentagrophytes/interdigitale					Mutant
6	6	14	male	student	6 months	Groin	Thigh		Buttock			Clobetasol+Ofloxacin+Ornidazole+ Terbinafine	Yes	No	No	No	No	No	Yes	Positive	no	Trichophyton mentagrophytes/interdigitale					Mutant
7	7	32	male	service	6 months	Groin	Thigh		Buttock			Clobetasol+Ofloxacin+Ornidazole+ Terbinafine	No	No	No	No	No	No	Yes	Not done	no	Trichophyton rubrum					Wildtype
8	8	23	male	service	1.5 years	Groin	Thigh					Miconazole+Hydrocortisone	Yes	No	Yes	No	No	No	Yes	Not done	no	Trichophyton mentagrophytes/interdigitale					Mutant
9	9	42	male	businessman	7 months	Groin	Thigh	Genitalia	Buttock			Clobetasol+Ofloxacin+Ornidazole+ Terbinafine	Yes	Yes	Yes	No	Yes		Yes	Negative	Trichophyton mentagrophytes/interdigitale	Trichophyton mentagrophytes/interdigitale	T. indotineae	resistant	resistant	F397L & A448T	Mutant
10	10	16	male	student	1 year	Groin	Thigh		Buttock			Econazole+Triamcinolone	No	No	No	Yes	Yes		Yes	Not done	no	Trichophyton mentagrophytes/interdigitale					Mutant
11	11	27	male	service	1 year				Buttock			Econazole+Triamcinolone	No	Yes	No	No	No	No	Yes	Not done	Trichophyton mentagrophytes/interdigitale	Trichophyton mentagrophytes/interdigitale	T. indotineae	sensitive	sensitive	-	Wildtype
12	12	14	male	student	1 year	Trunk	Thigh, Legs		Buttock	Hands	Face	Econazole+Triamcinolone	No			No	No	No	Yes	positive	no	Trichophyton mentagrophytes/interdigitale					Mutant
13	13	33	female	housewife	6 months				Buttock	Forearms		No	Yes	Yes	No	No	Yes	No	No	positive	Trichophyton mentagrophytes/interdigitale	Trichophyton mentagrophytes/interdigitale	T. indotineae	sensitive	resistant	A448T	Wildtype
14	14	18	female	housewife	6 months	Groin			Buttock	Hand		Clobetasol+Ofloxacin+Ornidazole+ Terbinafine	No	Yes		No	Yes	No	Yes	positive	Trichophyton mentagrophytes/interdigitale	Trichophyton mentagrophytes/interdigitale	T. indotineae	sensitive	resistant	A448T	Wildtype
15	15	23	female	housewife	1 year	Groin	Thigh			Hand		Clobetasol+Ofloxacin+Ornidazole+ Terbinafine	Yes	No	No	No	Yes	No	No	positive	Trichophyton mentagrophytes/interdigitale	Trichophyton mentagrophytes/interdigitale	T. indotineae	resistant	resistant	F397L	Mutant
16	16	18	female	housewife	6 months	Groin	Thigh		Buttock			Betamethasone	Yes	No	No	No	Yes	No	Yes	Positive	no	Trichophyton mentagrophytes/interdigitale					Mutant
17	17	16	male	student	1 year	Groin	Thigh					Econazole+Triamcinolone	Yes	No	No	No	Yes	Yes	No	positive	no	Trichophyton mentagrophytes/interdigitale					Wildtype
18	18	57	male	retired	1 year	Groin	Thigh					Econazole+Triamcinolone	Yes	No	No	No	Yes	No	Yes	psitive	Trichophyton mentagrophytes/interdigitale	Trichophyton mentagrophytes/interdigitale	T. indotineae	resistant	sensitive	L393S	Mutant
19	19	62	female	housewife	1 year	Groin	Thigh		Buttock	Hands		Miconazole+Hydrocortisone	Yes	Yes	Yes	No	Yes	Yes	No	positive	Trichophyton mentagrophytes/interdigitale	Trichophyton mentagrophytes/interdigitale	T. indotineae	sensitive	resistant	A448T	Wildtype
20	20	32	female	housewife	1.5 years	Groin	Thigh		Buttock	Hands	Face, Ears	Clobetasol+Ofloxacin+Ornidazole+ Terbinafine	Yes	No	No	Yes	Yes	Yes	No	positive	Trichophyton mentagrophytes/interdigitale	Trichophyton mentagrophytes/interdigitale	T. indotineae	resistant	sensitive	L393S	Mutant
21	21	48	male	businessman	8 months	Groin	Thigh		Buttock	Hands		Clobetasol+Ofloxacin+Ornidazole+ Terbinafine	Yes	No	No	No	Yes	Yes	Yes	positive	Trichophyton mentagrophytes/interdigitale	Trichophyton mentagrophytes/interdigitale	T. indotineae	resistant	sensitive	L393S	Mutant
22	22	29	male	service	1 year	Groin	Thigh			Hand		Clobetasol+Ofloxacin+Ornidazole+ Terbinafine	No	No	Yes	No	Yes	Yes	Yes	positive	no	Trichophyton mentagrophytes/interdigitale					Wildtype
23	23	30	female	housewife	3 years	Groin	Thigh					Not sure	Not sure	Not sure	Not sure	Not sure	Yes	Yes	Yes	Not done	Trichophyton mentagrophytes/interdigitale	Trichophyton mentagrophytes/interdigitale	T. indotineae	sensitive	sensitive	-	Wildtype
24	24	30	male	service	5 years	Groin					Face, Ear	Clobetasol+Ofloxacin+Ornidazole+ Terbinafine	Not sure	Not sure	Not sure	Not sure	Yes	Yes	Yes	Not done	Trichophyton mentagrophytes/interdigitale	Trichophyton mentagrophytes/interdigitale	T. indotineae	sensitive	sensitive	-	Wildtype
25	25	26	male	no job	7 months	Groin	Thigh	Genitalia	Buttock	Hands	Face	Clobetasol+Ofloxacin+Ornidazole+ Terbinafine	Yes	Yes	Yes	No	Yes	No	Yes	Not done	Trichophyton mentagrophytes/interdigitale	Trichophyton mentagrophytes/interdigitale	T. indotineae	resistant	resistant	L393S	Mutant
26	26	51	male	service	not sure	Groin						Miconazole+Hydrocortisone	No	No	No	No	No	No	Yes	Positive	Trichophyton mentagrophytes/interdigitale	Trichophyton mentagrophytes/interdigitale	T. indotineae	sensitive	sensitive	S436A	Wildtype
27	27	65	female	housewife	6 months	Groin	Thigh	Genitalia		Hands	Face, Ear	Clobetasol+Ofloxacin+Ornidazole+ Terbinafine	Yes	Yes	Yes	No	Yes	No	Yes		no	Trichophyton mentagrophytes/interdigitale					Mutant
28	28	23	male	student	6 months	Groin	Thigh	Genitalia	Buttock		Face	Clobetasol+Ofloxacin+Ornidazole+ Terbinafine	Yes	No	No	No	Yes	No	Yes		Trichophyton mentagrophytes/interdigitale	Trichophyton mentagrophytes/interdigitale	T. indotineae	sensitive	sensitive	A448T	Mutant
29	29	30	male	service	6 months	Groin	Thigh	Genitalia	Buttock	Hands	Ear	Clobetasol+Ofloxacin+Ornidazole+ Terbinafine	Yes	No	No	No	Yes	Yes	Yes		Trichophyton mentagrophytes/interdigitale	Trichophyton mentagrophytes/interdigitale	T. indotineae	resistant	resistant	S436A	Wildtype
30	30	21	male	student	1 year	Groin			Buttock		Face	Miconazole+Hydrocortisone	Yes	Yes	No	No	Yes	Yes	Yes		Trichophyton mentagrophytes/interdigitale	Trichophyton mentagrophytes/interdigitale	T. indotineae	sensitive	resistant	A448T	Wildtype
31	31	24	male	student	2 years	Groin	Thigh		Buttock		Face	Clobetasol+Ofloxacin+Ornidazole+ Terbinafine	Yes	No	No	Yes	Yes	Yes	No		Trichophyton mentagrophytes/interdigitale	Trichophyton mentagrophytes/interdigitale	T. indotineae	resistant	sensitive	F397L	Mutant
32	32	37	male	service	1 year	Groin	Thigh	Genitalia		Arm		Clobetasol+Ofloxacin+Ornidazole+ Terbinafine	Yes	No	No	Yes	Yes	Yes	Yes	Positive	Trichophyton mentagrophytes/interdigitale	Trichophyton mentagrophytes/interdigitale	T. indotineae	resistant	sensitive	F397L	Mutant
33	33	17	male	student	5 years	Groin	Thigh					Miconazole+Hydrocortisone	Yes	No	No	Yes	Yes	Yes	Yes		no	Trichophyton mentagrophytes/interdigitale					Mutant
34	34	15	male	labourer	1 year	Groin	Thigh		Buttock		Face, Ear	Clobetasol+Ofloxacin+Ornidazole+ Terbinafine	Not sure	Not sure	Not sure	Not sure	Yes	Yes	Yes		no	Trichophyton mentagrophytes/interdigitale					Wildtype
35	35	19	male	shop keeper	1 year	Groin	Thigh	Genitalia	Buttock		Face	Clobetasol+Ofloxacin+Ornidazole+ Terbinafine	Yes	Yes	No	No	Yes	Yes	Yes		Trichophyton mentagrophytes/interdigitale	Trichophyton mentagrophytes/interdigitale	T. indotineae	resistant	sensitive	F397L	Mutant
36	36	21	male	businessman	6 years	Groin	Thigh		Buttock	Forearms		Miconazole+Hydrocortisone	Yes	No	No	No	Yes	Yes	No	Positive	Trichophyton mentagrophytes/interdigitale	Trichophyton mentagrophytes/interdigitale	T. indotineae	sensitive	resistant	A448T	Wildtype
37	37	32	female	housewife	1 year	Groin	Thigh		Buttock		Face	Clobetasol+Ofloxacin+Ornidazole+ Terbinafine	Yes	No	No	No	Yes	Yes	No		Trichophyton mentagrophytes/interdigitale	Trichophyton mentagrophytes/interdigitale	T. indotineae	sensitive	sensitive	N429D	Wildtype
38	38	20	female	housewife	2 years	Groin	Thigh	Genitalia	Buttock	Forearms		Econazole+Triamcinolone	Yes	No	No	No	Yes	Yes	Yes		Trichophyton mentagrophytes/interdigitale	Trichophyton mentagrophytes/interdigitale	T. indotineae	sensitive	sensitive	-	Wildtype
39	39	47	female	housewife	6 months	Groin	Thigh		Buttock		Face	Clobetasol+Ofloxacin+Ornidazole+ Terbinafine	No	No	No	No		No	No		no	Trichophyton mentagrophytes/interdigitale					Mutant
40	40	22	female	student	5 years	Groin, Breast	Thigh		Buttock			Miconazole+Hydrocortisone	Yes	No	No	Yes	Yes	No	No	Positive	no	Trichophyton mentagrophytes/interdigitale					Wildtype
41	41	12	male	student	2 years	Groin	Thigh		Buttock			Mometasone	Yes	No	No	No	Yes		No	Positive	Trichophyton mentagrophytes/interdigitale	Trichophyton mentagrophytes/interdigitale	T. indotineae	resistant	sensitive	L393S	Mutant
42	42	35	female	teacher	2.5 years	Groin	Thigh		Buttock	Hand		Clobetasol+Ofloxacin+Ornidazole+ Terbinafine	Yes	No	No	No		Yes	No	Positive	Trichophyton mentagrophytes/interdigitale	Trichophyton mentagrophytes/interdigitale	T. indotineae	resistant	sensitive	L393S	Mutant
43	43	32	female	housewife	6 months	Groin	Thigh		Buttock	Hands		Econazole+Triamcinolone	No	Yes	No	No	No	No	No	Positive	Trichophyton mentagrophytes/interdigitale	Trichophyton mentagrophytes/interdigitale	T. indotineae	resistant	sensitive	F397L	Mutant
44	44	15	male	student	6 months	Groin	Thigh		Buttock	Hands		Clobetasol+Ofloxacin+Ornidazole+ Terbinafine	No	No	No	No	No	No	Yes	Not done	no	Trichophyton mentagrophytes/interdigitale					Wildtype
45	45	20	male	student	6 months	Groin	Thigh			Hands	Face	Clobetasol+Ofloxacin+Ornidazole+ Terbinafine	No	No	No	Yes	No	No	Yes	Not done	Trichophyton mentagrophytes/interdigitale	Trichophyton mentagrophytes/interdigitale	T. indotineae	resistant	resistant	F397L	Mutant
46	46	18	male	student	6 months	Groin	Thigh		Buttock		Face, Ear	Econazole+Triamcinolone	Yes	Yes	No	No	No	No	Yes	Negative	Trichophyton mentagrophytes/interdigitale	Trichophyton mentagrophytes/interdigitale	T. indotineae	resistant	sensitive	F397L	Mutant
47	47	25	male	service	2 years	Groin	Thigh			Hands	Face	Miconazole+Hydrocortisone	Yes	No	Yes	Yes	Yes	Yes	No	Positive	Trichophyton mentagrophytes/interdigitale	Trichophyton mentagrophytes/interdigitale	T. indotineae	resistant	resistant	F397L & A448T	Mutant
48	48	16	male	student	1 year	Groin	Thigh		Buttock	Hands	Face	Clobetasol+Ofloxacin+Ornidazole+ Terbinafine	Not sure	Not sure	Not sure	Not sure			No	Positive	Trichophyton mentagrophytes/interdigitale	Trichophyton mentagrophytes/interdigitale	T. indotineae	resistant	resistant	F397L & A448T	Mutant
49	49	22	male	student	6 months	Groin	Thigh		Buttock		Face	Clobetasol+Ofloxacin+Ornidazole+ Terbinafine	No	Yes	No	Yes	Yes	Yes	Yes	Positive	Trichophyton mentagrophytes/interdigitale	Trichophyton mentagrophytes/interdigitale	T. indotineae	resistant	sensitive	F397L	Mutant
50	50	28	male	service	1 year	Groin	Thigh	Genitalia	Buttock	Hands		Not sure	No	Yes	No	No	No	No	Yes	Positive	Trichophyton mentagrophytes/interdigitale	Trichophyton mentagrophytes/interdigitale	T. indotineae	resistant	sensitive	F397L	Mutant
51	51	20	male	student	5 years	Groin	Thigh		Buttock	Hands	Face, Ear	Econazole+Triamcinolone	Yes	No	Yes	Yes	Yes	Yes	Yes	Positive	Trichophyton mentagrophytes/interdigitale	Trichophyton mentagrophytes/interdigitale	T. indotineae	resistant	resistant	F397L	Mutant
52	52	23	female	housewife	1 year	Groin	Thigh		Buttock			Miconazole+Hydrocortisone	No	No	Yes	Yes	Yes	Yes	Yes	not done	Trichophyton mentagrophytes/interdigitale	Trichophyton mentagrophytes/interdigitale	T. indotineae	resistant	sensitive	L393S	Mutant
53	53	38	female	housewife	2 years	Groin	Thigh		Buttock	Hands		Econazole+Triamcinolone	Yes	Yes	Yes	Yes	Yes	Yes	No	Negative	no	Trichophyton mentagrophytes/interdigitale					Mutant
54	54	23	male	student	2 years	Groin	Thigh	Genitalia	Buttock	Hands	Face	Clobetasol+Ofloxacin+Ornidazole+ Terbinafine	Yes	Yes	No	Yes	Yes	Yes	No	Negative	no	Trichophyton mentagrophytes/interdigitale					Mutant
55	55	37	female	housewife	2 years	Groin	Thigh		Buttock			Yes	Yes	No	No	No	Yes	Yes	No	Not done	Trichophyton mentagrophytes/interdigitale	Trichophyton mentagrophytes/interdigitale	T. indotineae	resistant	sensitive	F397L	Mutant
56	56	57	male	peasant	3 years	Groin	Thigh		Buttock			Clobetasol+Ofloxacin+Ornidazole+ Terbinafine	Yes	No	No	No	Yes	Yes	Yes	Positive	Trichophyton mentagrophytes/interdigitale	Trichophyton mentagrophytes/interdigitale	T. indotineae	resistant	sensitive	F397L	Mutant
57	57	41	male	service	2 years	Groin	Thigh		Buttock			Clobetasol+Ofloxacin+Ornidazole+ Terbinafine	Not sure	Not sure	Not sure	Not sure	Yes	Yes	No	Not done	Trichophyton mentagrophytes/interdigitale	Trichophyton mentagrophytes/interdigitale	T. indotineae	sensitive	resistant	A448T	Wildtype
58	58	18		student	1 year	Groin	Thigh		Buttock		Face	Clobetasol+Salicyic/Inj Triamcinolone	No	Yes	No	No	Yes	Yes	Yes	Not done	no	Trichophyton mentagrophytes/interdigitale					Mutant
59	59	19	male	student	6 months	Groin	Thigh		Buttock			Not sure	Yes	No	No	No	Yes		No	Not done	Trichophyton mentagrophytes/interdigitale	Trichophyton mentagrophytes/interdigitale	T. indotineae	resistant	sensitive	L393F	Mutant
60	60	23	male	service	8 months	Groin	Thigh	Genitalia	Buttock			No	No	Yes	No	No	No	No	Yes	Not done	Trichophyton mentagrophytes/interdigitale	Trichophyton mentagrophytes/interdigitale	T. indotineae	sensitive	sensitive	-	Wildtype
61	61	28	female	housewife	1 year	Groin	Thigh		Buttock		Face, Ear	Clobetasol+Ofloxacin+Ornidazole+ Terbinafine	No	No	No	No	No	No	Yes	Positive	Trichophyton mentagrophytes/interdigitale	Trichophyton mentagrophytes/interdigitale	T. indotineae	sensitive	resistant	A448T	Wildtype
62	62	70	female	housewife	6 months	Groin	Thigh		Buttock	Hands		Inj Triamcinolone	Yes	Yes	No	No	No	No	No	Positive	Trichophyton mentagrophytes/interdigitale	Trichophyton mentagrophytes/interdigitale	T. indotineae	resistant	sensitive	L393S	Mutant
63	63	80	female	housewife	1 year	Groin	Thigh		Buttock			Econazole+Triamcinolone	No	No	No	No	No	No	No	Negative	Trichophyton mentagrophytes/interdigitale	Trichophyton mentagrophytes/interdigitale	T. indotineae	sensitive	sensitive	A448T	Wildtype
64	64	14	male	student	6 months	Groin	Thigh		Buttock			Clobetasol+Ofloxacin+Ornidazole+ Terbinafine	Yes	No	No	No	Yes	Yes	Yes	Positive	Trichophyton mentagrophytes/interdigitale	Trichophyton mentagrophytes/interdigitale	T. indotineae	resistant	sensitive	L393S	Mutant
65	65	50	male	service	1 year	Groin	Thigh		Buttock	Hands	Face	Miconazole+Hydrocortisone	No	Yes	No	No	Yes	Yes	No	Positive	Trichophyton mentagrophytes/interdigitale	Trichophyton mentagrophytes/interdigitale	T. indotineae	sensitive	resistant	A448T	Wildtype
66	66	30	female	housewife	8 months	Groin	Thigh		Buttock	Hands	Face	Miconazole+Hydrocortisone	Yes	No	No	No	Yes	Yes	Yes	Not done	Trichophyton mentagrophytes/interdigitale	Trichophyton mentagrophytes/interdigitale	T. indotineae	resistant	sensitive	L393S	Mutant
67	67	37	female	housewife	1 year	Groin	Thigh		Buttock	Hands		Clobetasol	Yes	No	No	No	Yes	Yes	Yes	Not done	Trichophyton mentagrophytes/interdigitale	Trichophyton mentagrophytes/interdigitale	T. indotineae	resistant	sensitive	F397L	Mutant
68	68	32	male	service	1 year	Groin	Thigh		Buttock			Not sure	Not sure	Not sure	No	Not sure	Not sure	Not sure	Yes	not done	Trichophyton mentagrophytes/interdigitale	Trichophyton mentagrophytes/interdigitale	T. indotineae	sensitive	resistant	A448T	Wildtype
69	69	11	male	student	6 months	Groin	Thigh				Face	Inj. Triamcinolone	No	Yes	No	No	No	Yes	Yes	Negative	Trichophyton mentagrophytes/interdigitale	Trichophyton mentagrophytes/interdigitale	T. indotineae	sensitive	resistant	A448T	Wildtype
70	70	47	male	businessman	2 years	Groin	Thigh		Buttock			Miconazole+Hydrocortisone	Yes	Yes	No	No	Yes	Yes	Yes	Positive	Trichophyton mentagrophytes/interdigitale	Trichophyton mentagrophytes/interdigitale	T. indotineae	resistant	resistant	L393S	Mutant
71	71	20	male	student	6 months	Groin	Thigh		Buttock			No	No	No	No	No	No	No	Yes	Positive	Trichophyton mentagrophytes/interdigitale	Trichophyton mentagrophytes/interdigitale	T. indotineae	resistant	resistant	S436A	Wildtype
72	72	50	female	housewife	1 year	Groin	Thigh			Arms		Clobetasol+Ofloxacin+Ornidazole+ Terbinafine	Yes	Yes	No	No	Yes	Yes	Yes	Positive	Trichophyton mentagrophytes/interdigitale	Trichophyton mentagrophytes/interdigitale	T. indotineae	resistant	sensitive	S436A	Wildtype
73	73	24	male	service	6 months	Groin	Thigh			Arms		Miconazole+Hydrocortisone	Yes	No	No	No	Yes	Yes	Yes	Positive	Trichophyton mentagrophytes/interdigitale	Trichophyton mentagrophytes/interdigitale	T. indotineae	sensitive	sensitive	A448T	Wildtype
74	74	40	female	housewife	6 months	Groin	Thigh		Buttock	Arms		Miconazole+Hydrocortisone	No	No	Yes	No	No	Yes	No	Negative	Trichophyton mentagrophytes/interdigitale	Trichophyton mentagrophytes/interdigitale	T. indotineae	sensitive	sensitive	A448T	Wildtype
75	75	51	male	teacher	6 months	Groin	Thigh		Buttock			Econazole+Triamcinolone	Yes	No	No	No	Yes	No	No	Not done	Trichophyton mentagrophytes/interdigitale	Trichophyton mentagrophytes/interdigitale	T. indotineae	resistant	sensitive	L393S	Mutant
76	76	32	female	housewife	6 months	Groin	Thigh		Buttock	Arms		Triamcinolone	No	No	No	No	No	No	Yes	Positive	Trichophyton mentagrophytes/interdigitale	Trichophyton mentagrophytes/interdigitale	T. indotineae	resistant	sensitive	F397L	Mutant
77	77	19		student	1 year	Groin	Thigh		Buttock			No	Yes	No	No	No	Yes	Yes	No	Not done	Trichophyton mentagrophytes/interdigitale	Trichophyton mentagrophytes/interdigitale	T. indotineae	sensitive	sensitive	-	Wildtype
78	78	38	female	housewife	6 months	Groin	Thigh		Buttock			Inj Triamcinolone	Yes	No	No	No	Yes	Yes	Yes	Not done	Trichophyton mentagrophytes/interdigitale	Trichophyton mentagrophytes/interdigitale	T. indotineae	sensitive	sensitive	A448T	Wildtype
79	79	28	female	housewife	1 year	Groin, Axillae	Thigh			Upper arm		Not sure	Not sure	Not sure	Not sure	Not sure	Yes	Yes	Yes	Not done	Trichophyton mentagrophytes/interdigitale	Trichophyton mentagrophytes/interdigitale	T. indotineae	resistant	sensitive	F397L	Mutant
80	80	25	male	Service	8 months		Thigh		Buttock			Not sure	Not sure	Not sure	Not sure	Not sure	Yes	Yes	Yes	Not done	Trichophyton rubrum	Trichophyton rubrum	T. rubrum	sensitive	sensitive	-	Wildtype
81	81	22	female	housewife	6 months	Groin	Thigh	Genitalia	Buttock	Hands	Face	Not sure	Not sure	Not sure	Not sure	Not sure	No	No	No	Positive	Trichophyton mentagrophytes/interdigitale	Trichophyton mentagrophytes/interdigitale	T. indotineae	resistant	sensitive	L393S	Mutant
82	82	23	male	Service	2 years	Groin	Thigh		Buttock			Econazole+Triamcinolone, Dermomix	Yes	Yes	Yes	No	Yes	Yes	Yes	Positive	Trichophyton mentagrophytes/interdigitale	Trichophyton mentagrophytes/interdigitale	T. indotineae	resistant	sensitive	F397L	Mutant
83	84	55	female	housewife	6 months	Chest	Thigh, Legs		Buttock			Not sure	Not sure	Not sure	Not sure	Not sure			Yes	Not done	Trichophyton mentagrophytes/interdigitale	Trichophyton mentagrophytes/interdigitale	T. indotineae	resistant	resistant	A448T	Wildtype
84	85	28	female	housewife	2 years	Groin, Abdomen	Thigh, Legs			Hands	Face	Clobetasol+Ofloxacin+Ornidazole+ Terbinafine	Yes	Yes	No	Yes	Yes	Yes	Yes	Not done	Trichophyton mentagrophytes/interdigitale	Trichophyton mentagrophytes/interdigitale	T. indotineae	resistant	sensitive	L393S	Mutant
85	86	30	female	housewife	1.5 years	Groin	Thigh		Buttock	Hands		Clobetasol+Ofloxacin+Ornidazole+ Terbinafine	Not sure	Not sure	Yes	No	Yes	Yes	Yes	not done	Trichophyton mentagrophytes/interdigitale	Trichophyton mentagrophytes/interdigitale	T. indotineae	resistant	sensitive	L393S	Mutant
86	87	32	male	service	1 year	Groin	Thigh		Buttock			Econazole+Triamcinolone	Yes	Yes	No	No	Yes	Yes	Yes	Not done	Trichophyton mentagrophytes/interdigitale	Trichophyton mentagrophytes/interdigitale	T. indotineae	resistant	sensitive	L393S	Mutant
87	88	30	female	housewife	2.5 years	Groin	Thigh		Buttock	Arms, Forearms	Face, Ear	Betamethasone	No	No	Yes	No	Yes	Yes	No	Not done	Trichophyton mentagrophytes/interdigitale	Trichophyton mentagrophytes/interdigitale	T. indotineae	resistant	sensitive	L393S	Mutant
88	89	19 m	male	student	2 years	Groin	Thigh		Buttock			Econazole+Triamcinolone	Not sure	Not sure	Not sure	Not sure	Yes	Yes	No	Not done	Trichophyton mentagrophytes/interdigitale	Trichophyton mentagrophytes/interdigitale	T. indotineae	resistant	sensitive	F397L	Mutant
89	90	40	male	Peasant	1 year	Groin	Thigh		Buttock	Arms		Not sure	Not sure	Not sure	Not sure	Not sure	Yes	Yes	No	Positive	Trichophyton mentagrophytes/interdigitale	Trichophyton mentagrophytes/interdigitale	T. indotineae	sensitive	sensitive	S436A	Wildtype
90	91	21	male	Industry worker	1.5 years	Chest, Back, Neck						Clobetasol ointment, Inj Triamcinolone	Yes	No	No	Yes	Yes	Yes	No	Not done	Trichophyton mentagrophytes/interdigitale	Trichophyton mentagrophytes/interdigitale	T. indotineae	resistant	sensitive	L393S	Mutant
91	92	45	male	Tailor	1.5 years	Groin	Thigh, Legs		Buttock	Hands	Face	Clobetasol, Inj. Triamcinolone	Yes	No	Yes	Yes	No	No	Yes	Positive	Trichophyton mentagrophytes/interdigitale	Trichophyton mentagrophytes/interdigitale	T. indotineae	resistant	sensitive	F397L	Mutant
92	93	48	male	businessman	2 years	Groin, Abdomen	Thigh		Buttock	Hands		Clobetasol	Yes	No	Yes	Yes	Yes	Yes	Yes	Positive	Trichophyton mentagrophytes/interdigitale	Trichophyton mentagrophytes/interdigitale	T. indotineae	sensitive	sensitive	-	Wildtype
93	94	24	male	service	8 months	Groin, Axillae	Thigh	Genitalia	Buttock	Hands	Face	Econazole+Triamcinolone	Yes	No	No	No	Yes	Yes	No	Positive	Trichophyton mentagrophytes/interdigitale	Trichophyton mentagrophytes/interdigitale	T. indotineae	sensitive	sensitive	L393S	Mutant
94	95	26	female	housewife	1 year	Groin	Thigh		Buttock, Abdomen	Hands		Not sure	Yes	No	Yes	No	Yes	Yes	Yes	Positive	Trichophyton mentagrophytes/interdigitale	Trichophyton mentagrophytes/interdigitale	T. indotineae	resistant	sensitive	F397L	Mutant
95	96	25	female	Industry worker	1 year	Groin, Abdomen	Thigh		Buttock			Clobetasol+Ofloxacin+Ornidazole+ Terbinafine	Yes	No	No	No	Yes	Yes	No	Not done	Trichophyton mentagrophytes/interdigitale	Trichophyton mentagrophytes/interdigitale	T. indotineae	resistant	sensitive	F397L	Mutant
96	97	26	female	housewife	2 years	Chest					Face	Econazole+Triamcinolone	No	Yes	No	No			Yes	Positive	Trichophyton mentagrophytes/interdigitale	Trichophyton mentagrophytes/interdigitale	T. indotineae	resistant	sensitive	F397L	Mutant
97	98	40	male	Peasant	6 months	Groin	Thigh, Legs		Buttock	Hands	Face	Econazole+Triamcinolone	Yes	No	No	No	No	No	Yes	Not done	Trichophyton mentagrophytes/interdigitale	Trichophyton mentagrophytes/interdigitale	T. indotineae	sensitive	sensitive	-	Wildtype
98	99	18	male	Student	1 year	Groin	Thigh	Genitalia	Buttock			No	No	No	No	No	No	No	Yes	Not done	Trichophyton rubrum	Trichophyton rubrum	T. rubrum	sensitive	sensitive	-	Wildtype
99	100	48	female	housewife	6 months	Groin	Thigh	Genitalia	Buttock	Hands	Face, Ear	No	No	No	No	No	No	No	Yes	Not done	Trichophyton rubrum	Trichophyton rubrum	T. rubrum	sensitive	sensitive	-	Wildtype
